# Supplementary material for: Revealing metastatic castration‐resistant prostate cancer master regulator through lncRNAs‐centered regulatory network
Source: Cancer Med. 2023 Aug 29;12(18):19279–90. doi: 10.1002/cam4.6481 (PMC10557827; doi:10.1002/cam4.6481)
Supplement: Supplementary file 5 — Table S4 [file CAM4-12-19279-s003.xlsx]

## Sheet: ceRNA_network
miRNAname	geneName	cellline.tissue
hsa-miR-3163	HELLPAR	22RV1/fibroblasts
hsa-miR-3924	HELLPAR	22RV1/fibroblasts
hsa-miR-532-3p	HELLPAR	22RV1
hsa-miR-19a-3p	HELLPAR	22RV1
hsa-miR-19b-3p	HELLPAR	22RV1
hsa-miR-128-3p	HELLPAR	22RV1
hsa-miR-3681-3p	HELLPAR	22RV1
hsa-miR-216a-3p	HELLPAR	22RV1
hsa-miR-103a-3p	HELLPAR	22RV1
hsa-miR-107	HELLPAR	22RV1
hsa-miR-15a-5p	HELLPAR	22RV1
hsa-miR-16-5p	HELLPAR	22RV1
hsa-miR-15b-5p	HELLPAR	22RV1
hsa-miR-424-5p	HELLPAR	22RV1
hsa-miR-6838-5p	HELLPAR	22RV1
hsa-miR-195-5p	HELLPAR	22RV1
hsa-miR-497-5p	HELLPAR	22RV1
hsa-miR-520g-3p	HELLPAR	22RV1/Huh-7.5
hsa-miR-520h	HELLPAR	22RV1/Huh-7.5
hsa-miR-888-5p	HELLPAR	22RV1/Huh-7.5
hsa-let-7g-5p	HELLPAR	22RV1/Huh-7.5
hsa-let-7a-5p	HELLPAR	22RV1/Huh-7.5
hsa-let-7b-5p	HELLPAR	22RV1/Huh-7.5
hsa-let-7c-5p	HELLPAR	22RV1/Huh-7.5
hsa-let-7d-5p	HELLPAR	22RV1/Huh-7.5
hsa-let-7e-5p	HELLPAR	22RV1/Huh-7.5
hsa-let-7f-5p	HELLPAR	22RV1/Huh-7.5
hsa-let-7i-5p	HELLPAR	22RV1/Huh-7.5
hsa-miR-98-5p	HELLPAR	22RV1/Huh-7.5
hsa-miR-4458	HELLPAR	22RV1/Huh-7.5
hsa-miR-4500	HELLPAR	22RV1/Huh-7.5
hsa-miR-129-5p	ATG2B	22RV1
hsa-miR-139-5p	ATG2B	22RV1/Huh-7.5
hsa-miR-142-3p	ATG2B	22RV1
hsa-miR-186-5p	ATG2B	22RV1
hsa-miR-370-3p	ATG2B	22RV1/HeLa
hsa-miR-331-3p	ATG2B	22RV1/HeLa
hsa-miR-641	ATG2B	22RV1/Huh-7.5
hsa-miR-371a-5p	ATG2B	22RV1
hsa-miR-556-3p	ATG2B	22RV1
hsa-miR-3617-5p	ATG2B	22RV1/Huh-7.5
hsa-miR-4428	ATG2B	22RV1/Huh-7.5
hsa-miR-216a-5p	EMSY	22RV1
hsa-miR-320a	EMSY	22RV1
hsa-miR-320b	EMSY	22RV1
hsa-miR-320c	EMSY	22RV1
hsa-miR-4429	EMSY	22RV1
hsa-let-7a-5p	HELZ	22RV1/endothelial/hNSC
hsa-let-7b-5p	HELZ	22RV1/endothelial/hNSC
hsa-let-7c-5p	HELZ	22RV1/endothelial/hNSC
hsa-let-7d-5p	HELZ	22RV1/endothelial/hNSC
hsa-let-7e-5p	HELZ	22RV1/endothelial/hNSC
hsa-let-7f-5p	HELZ	22RV1/endothelial/hNSC
hsa-miR-15a-5p	HELZ	22RV1/Huh-7.5
hsa-miR-16-5p	HELZ	22RV1/Huh-7.5
hsa-miR-98-5p	HELZ	22RV1/endothelial/hNSC
hsa-miR-105-5p	HELZ	22RV1/foreskin_fibroblast
hsa-miR-105-5p	HELZ	22RV1/MCF7
hsa-miR-106a-5p	HELZ	22RV1/Huh-7.5
hsa-miR-196a-5p	HELZ	22RV1/endothelial/hNSC
hsa-miR-7-5p	HELZ	22RV1/Huh-7.5
hsa-miR-212-3p	HELZ	22RV1/endothelial/hNSC
hsa-miR-217	HELZ	22RV1/endothelial
hsa-let-7g-5p	HELZ	22RV1/endothelial/hNSC
hsa-let-7i-5p	HELZ	22RV1/endothelial/hNSC
hsa-miR-1-3p	HELZ	22RV1/foreskin_fibroblast
hsa-miR-15b-5p	HELZ	22RV1/Huh-7.5
hsa-miR-124-3p	HELZ	22RV1/Huh-7.S10.3
hsa-miR-132-3p	HELZ	22RV1/endothelial/hNSC
hsa-miR-142-5p	HELZ	22RV1/Huh-7.5/endothelial
hsa-miR-153-3p	HELZ	22RV1/Huh-7.5/endothelial
hsa-miR-185-5p	HELZ	22RV1/hNSC
hsa-miR-186-5p	HELZ	22RV1/Huh-7.5
hsa-miR-194-5p	HELZ	22RV1/foreskin_fibroblast
hsa-miR-195-5p	HELZ	22RV1/Huh-7.5
hsa-miR-206	HELZ	22RV1/foreskin_fibroblast
hsa-miR-376a-3p	HELZ	22RV1/endothelial/hNSC
hsa-miR-379-5p	HELZ	22RV1/endothelial
hsa-miR-379-5p	HELZ	22RV1/endothelial/hNSC
hsa-miR-381-3p	HELZ	22RV1/Huh-7.S10.3
hsa-miR-382-5p	HELZ	22RV1/endothelial
hsa-miR-330-3p	HELZ	22RV1/endothelial/foreskin_fibroblast
hsa-miR-330-3p	HELZ	22RV1/MCF7
hsa-miR-324-3p	HELZ	22RV1
hsa-miR-325	HELZ	22RV1/hNSC
hsa-miR-196b-5p	HELZ	22RV1/endothelial/hNSC
hsa-miR-424-5p	HELZ	22RV1/Huh-7.5
hsa-miR-448	HELZ	22RV1/endothelial
hsa-miR-329-3p	HELZ	22RV1/foreskin_fibroblast
hsa-miR-329-3p	HELZ	22RV1/MCF7
hsa-miR-376b-3p	HELZ	22RV1/endothelial/hNSC
hsa-miR-490-3p	HELZ	22RV1/hNSC
hsa-miR-493-5p	HELZ	22RV1/Huh-7.5/endothelial
hsa-miR-494-3p	HELZ	22RV1/hNSC
hsa-miR-494-3p	HELZ	22RV1/endothelial/hNSC
hsa-miR-497-5p	HELZ	22RV1/Huh-7.5
hsa-miR-525-3p	HELZ	22RV1/Huh-7.S10.3
hsa-miR-518f-3p	HELZ	22RV1/hNSC
hsa-miR-518b	HELZ	22RV1/hNSC
hsa-miR-518c-3p	HELZ	22RV1/hNSC
hsa-miR-519d-3p	HELZ	22RV1/Huh-7.5
hsa-miR-520g-3p	HELZ	22RV1/hNSC
hsa-miR-518a-3p	HELZ	22RV1/hNSC
hsa-miR-518d-3p	HELZ	22RV1/hNSC
hsa-miR-520h	HELZ	22RV1/hNSC
hsa-miR-503-5p	HELZ	22RV1/Huh-7.5
hsa-miR-506-3p	HELZ	22RV1/Huh-7.S10.3
hsa-miR-510-5p	HELZ	22RV1/Huh-7.5
hsa-miR-487b-3p	HELZ	22RV1/foreskin_fibroblast
hsa-miR-579-3p	HELZ	22RV1/Huh-7.5
hsa-miR-580-3p	HELZ	22RV1/hNSC
hsa-miR-613	HELZ	22RV1/foreskin_fibroblast
hsa-miR-620	HELZ	22RV1/hNSC
hsa-miR-641	HELZ	22RV1/foreskin_fibroblast
hsa-miR-641	HELZ	22RV1/Huh-7.5
hsa-miR-425-5p	HELZ	22RV1/foreskin_fibroblast
hsa-miR-769-5p	HELZ	22RV1/endothelial/hNSC
hsa-miR-362-3p	HELZ	22RV1/foreskin_fibroblast
hsa-miR-362-3p	HELZ	22RV1/MCF7
hsa-miR-300	HELZ	22RV1/Huh-7.S10.3
hsa-miR-885-5p	HELZ	22RV1/Huh-7.S10.3
hsa-miR-216b-5p	HELZ	22RV1/endothelial
hsa-miR-1224-5p	HELZ	22RV1
hsa-miR-1323	HELZ	22RV1/foreskin_fibroblast
hsa-miR-1185-5p	HELZ	22RV1
hsa-miR-548o-3p	HELZ	22RV1/foreskin_fibroblast
hsa-miR-1270	HELZ	22RV1/hNSC
hsa-miR-1913	HELZ	22RV1
hsa-miR-4306	HELZ	22RV1/hNSC
hsa-miR-2355-5p	HELZ	22RV1/hNSC
hsa-miR-3617-5p	HELZ	22RV1/foreskin_fibroblast
hsa-miR-3617-5p	HELZ	22RV1/Huh-7.5
hsa-miR-3622a-5p	HELZ	22RV1
hsa-miR-3690	HELZ	22RV1/Huh-7.S10.3
hsa-miR-642b-3p	HELZ	22RV1/foreskin_fibroblast
hsa-miR-4458	HELZ	22RV1/endothelial/hNSC
hsa-miR-4500	HELZ	22RV1/endothelial/hNSC
hsa-miR-4524a-5p	HELZ	22RV1/Huh-7.5
hsa-miR-4640-3p	HELZ	22RV1/foreskin_fibroblast
hsa-miR-4644	HELZ	22RV1/hNSC
hsa-miR-1343-3p	HELZ	22RV1/Huh-7.S10.3
hsa-miR-3529-5p	HELZ	22RV1/endothelial
hsa-miR-3529-5p	HELZ	22RV1/endothelial/hNSC
hsa-miR-642a-3p	HELZ	22RV1/foreskin_fibroblast
hsa-miR-4524b-5p	HELZ	22RV1/Huh-7.5
hsa-miR-5581-3p	HELZ	22RV1/foreskin_fibroblast
hsa-miR-5590-3p	HELZ	22RV1/Huh-7.5/endothelial
hsa-miR-514a-5p	HELZ	22RV1
hsa-miR-6512-3p	HELZ	22RV1
hsa-miR-423-3p	HNRNPH1	22RV1/Huh-7.5
hsa-miR-3196	HNRNPH1	22RV1/Huh-7.5
hsa-miR-2277-5p	HNRNPH1	22RV1/Huh-7.5
hsa-miR-520a-5p	KCNJ9	22RV1
hsa-miR-525-5p	KCNJ9	22RV1
hsa-miR-4640-3p	KCNJ9	22RV1
hsa-miR-150-5p	KLRD1	22RV1
hsa-miR-381-3p	KLRD1	22RV1
hsa-miR-300	KLRD1	22RV1
hsa-miR-1193	KLRD1	22RV1
hsa-miR-3611	KLRD1	22RV1
hsa-miR-4640-5p	KLRD1	22RV1
hsa-miR-4726-5p	KLRD1	22RV1
hsa-miR-1306-5p	KLRD1	22RV1
hsa-miR-99a-5p	NKTR	22RV1/Huh-7.5/endothelial
hsa-miR-100-5p	NKTR	22RV1/Huh-7.5/endothelial
hsa-miR-147a	NKTR	22RV1
hsa-miR-10a-5p	NKTR	22RV1/Huh-7.5
hsa-miR-10b-5p	NKTR	22RV1/Huh-7.5
hsa-miR-216a-5p	NKTR	22RV1/Huh-7.5/endothelial
hsa-miR-125b-5p	NKTR	22RV1/Huh-7.5
hsa-miR-138-5p	NKTR	22RV1
hsa-miR-125a-5p	NKTR	22RV1/Huh-7.5
hsa-miR-99b-5p	NKTR	22RV1/Huh-7.5/endothelial
hsa-miR-485-5p	NKTR	22RV1/hNSC
hsa-miR-490-3p	NKTR	22RV1/hNSC
hsa-miR-520a-5p	NKTR	22RV1/Huh-7.5/endothelial
hsa-miR-525-5p	NKTR	22RV1/Huh-7.5/endothelial
hsa-miR-556-5p	NKTR	22RV1/Huh-7.5/endothelial
hsa-miR-140-3p	NKTR	22RV1
hsa-miR-423-5p	NKTR	22RV1
hsa-miR-1296-5p	NKTR	22RV1/Huh-7.5
hsa-miR-1287-5p	NKTR	22RV1
hsa-miR-1252-5p	NKTR	22RV1/hNSC
hsa-miR-1252-5p	NKTR	22RV1
hsa-miR-1914-3p	NKTR	22RV1
hsa-miR-2114-3p	NKTR	22RV1/hNSC
hsa-miR-3121-3p	NKTR	22RV1/Huh-7.S10.3
hsa-miR-3184-5p	NKTR	22RV1
hsa-miR-2355-5p	NKTR	22RV1/hNSC
hsa-miR-499b-5p	NKTR	22RV1/endothelial
hsa-miR-2467-3p	NKTR	22RV1/Huh-7.5
hsa-miR-5194	NKTR	22RV1
hsa-miR-5586-5p	NKTR	22RV1/Huh-7.5
hsa-miR-6512-3p	NKTR	22RV1/Huh-7.5
hsa-miR-142-5p	NRDE2	22RV1/Huh-7.5
hsa-miR-370-3p	NRDE2	22RV1
hsa-miR-324-3p	NRDE2	22RV1
hsa-miR-874-3p	NRDE2	22RV1
hsa-miR-1321	NRDE2	22RV1/Huh-7.5
hsa-miR-1913	NRDE2	22RV1
hsa-miR-2355-5p	NRDE2	22RV1/Huh-7.S10.3
hsa-miR-9-5p	PNISR	22RV1/Huh-7.5
hsa-miR-23a-3p	POGZ	22RV1/Huh-7.5
hsa-miR-105-5p	POGZ	22RV1/endothelial/hNSC
hsa-miR-129-5p	POGZ	22RV1/MCF7
hsa-miR-218-5p	POGZ	22RV1/MCF7/endothelial
hsa-miR-224-5p	POGZ	22RV1/MCF7
hsa-miR-23b-3p	POGZ	22RV1/Huh-7.5
hsa-miR-138-5p	POGZ	22RV1/foreskin_fibroblast
hsa-miR-141-3p	POGZ	22RV1/Huh-7.5
hsa-miR-145-5p	POGZ	22RV1/Huh-7.5/endothelial
hsa-miR-149-5p	POGZ	22RV1/Huh-7.5
hsa-miR-194-5p	POGZ	22RV1/endothelial/hNSC
hsa-miR-320a	POGZ	22RV1/Huh-7.5
hsa-miR-200a-3p	POGZ	22RV1/Huh-7.5
hsa-miR-374a-5p	POGZ	22RV1
hsa-miR-377-3p	POGZ	22RV1/endothelial
hsa-miR-330-3p	POGZ	22RV1/MCF7
hsa-miR-342-3p	POGZ	22RV1/Huh-7.5
hsa-miR-483-3p	POGZ	22RV1
hsa-miR-486-5p	POGZ	22RV1/Huh-7.5/endothelial
hsa-miR-491-5p	POGZ	22RV1/endothelial/hNSC
hsa-miR-495-3p	POGZ	22RV1/MCF7/endothelial
hsa-miR-495-3p	POGZ	22RV1/Huh-7.5/endothelial
hsa-miR-526b-5p	POGZ	22RV1/Huh-7.5
hsa-miR-516b-5p	POGZ	22RV1/Huh-7.5
hsa-miR-522-3p	POGZ	22RV1/endothelial/hNSC
hsa-miR-493-3p	POGZ	22RV1
hsa-miR-588	POGZ	22RV1/Huh-7.5/endothelial
hsa-miR-625-5p	POGZ	22RV1/MCF7/endothelial
hsa-miR-641	POGZ	22RV1/MCF7
hsa-miR-654-5p	POGZ	22RV1/endothelial/hNSC
hsa-miR-656-3p	POGZ	22RV1/Huh-7.5/endothelial
hsa-miR-660-5p	POGZ	22RV1
hsa-miR-421	POGZ	22RV1/Huh-7.5
hsa-miR-541-3p	POGZ	22RV1/endothelial/hNSC
hsa-miR-873-5p	POGZ	22RV1/MCF7
hsa-miR-374b-5p	POGZ	22RV1
hsa-miR-760	POGZ	22RV1/MCF7
hsa-miR-513b-5p	POGZ	22RV1/MCF7
hsa-miR-320b	POGZ	22RV1/Huh-7.5
hsa-miR-320c	POGZ	22RV1/Huh-7.5
hsa-miR-320d	POGZ	22RV1/Huh-7.5
hsa-miR-3187-3p	POGZ	22RV1/Huh-7.5/endothelial
hsa-miR-3617-5p	POGZ	22RV1/MCF7
hsa-miR-23c	POGZ	22RV1/Huh-7.5
hsa-miR-4429	POGZ	22RV1/Huh-7.5
hsa-miR-4525	POGZ	22RV1/MCF7/endothelial
hsa-miR-3194-3p	POGZ	22RV1/MCF7
hsa-miR-1343-3p	POGZ	22RV1/Huh-7.5
hsa-miR-4701-5p	POGZ	22RV1/Huh-7.5/endothelial
hsa-miR-4712-5p	POGZ	22RV1/Huh-7.5
hsa-miR-2467-3p	POGZ	22RV1/MCF7
hsa-miR-5010-5p	POGZ	22RV1/MCF7/endothelial
hsa-miR-5195-3p	POGZ	22RV1/Huh-7.5/endothelial
hsa-miR-5688	POGZ	22RV1/MCF7/endothelial
hsa-miR-5688	POGZ	22RV1/Huh-7.5/endothelial
hsa-miR-6504-5p	POGZ	22RV1/Huh-7.5
hsa-miR-642a-5p	KCNQ1OT1	22RV1
hsa-miR-6835-3p	KCNQ1OT1	22RV1/Huh-7.5
hsa-miR-519e-5p	KCNQ1OT1	22RV1
hsa-miR-515-5p	KCNQ1OT1	22RV1
hsa-miR-520a-5p	KCNQ1OT1	22RV1
hsa-miR-525-5p	KCNQ1OT1	22RV1
hsa-miR-149-5p	KCNQ1OT1	22RV1
hsa-miR-561-5p	KCNQ1OT1	22RV1/Huh-7.5
hsa-miR-1247-5p	KCNQ1OT1	22RV1
hsa-miR-3622b-5p	KCNQ1OT1	22RV1
hsa-miR-3611	KCNQ1OT1	22RV1/Huh-7.5
hsa-miR-3194-5p	KCNQ1OT1	22RV1/Huh-7.5
hsa-miR-2114-5p	KCNQ1OT1	22RV1/Huh-7.5/endothelial
hsa-miR-216b-5p	KCNQ1OT1	22RV1/MCF7
hsa-miR-892c-5p	KCNQ1OT1	22RV1/MCF7
hsa-miR-345-5p	KCNQ1OT1	22RV1/Huh-7.5
hsa-miR-873-5p	KCNQ1OT1	22RV1/Huh-7.5/endothelial
hsa-miR-588	KCNQ1OT1	22RV1/Huh-7.5/endothelial
hsa-miR-4701-5p	KCNQ1OT1	22RV1/Huh-7.5/endothelial
hsa-miR-28-5p	KCNQ1OT1	22RV1/hNSC
hsa-miR-708-5p	KCNQ1OT1	22RV1/hNSC
hsa-miR-3139	KCNQ1OT1	22RV1/hNSC
hsa-miR-577	MCM3AP-AS1	22RV1
hsa-miR-491-5p	MCM3AP-AS1	22RV1
hsa-miR-299-3p	MCM3AP-AS1	22RV1
hsa-miR-770-5p	MCM3AP-AS1	22RV1
hsa-miR-4712-5p	MCM3AP-AS1	22RV1
hsa-miR-9-3p	MCM3AP-AS1	22RV1
hsa-miR-545-5p	MCM3AP-AS1	22RV1
hsa-miR-641	MCM3AP-AS1	22RV1
hsa-miR-3617-5p	MCM3AP-AS1	22RV1
hsa-miR-382-3p	MCM3AP-AS1	22RV1
hsa-miR-561-5p	MCM3AP-AS1	22RV1
hsa-miR-6509-3p	MCM3AP-AS1	22RV1
hsa-miR-455-3p	MCM3AP-AS1	22RV1
hsa-miR-873-3p	MCM3AP-AS1	22RV1/MCF7
hsa-miR-5000-3p	MCM3AP-AS1	22RV1
hsa-miR-4436a	MCM3AP-AS1	22RV1
hsa-miR-19a-3p	MCM3AP-AS1	22RV1/MCF7
hsa-miR-19b-3p	MCM3AP-AS1	22RV1/MCF7
hsa-miR-454-3p	MCM3AP-AS1	22RV1/MCF7
hsa-miR-301a-3p	MCM3AP-AS1	22RV1/MCF7
hsa-miR-301b-3p	MCM3AP-AS1	22RV1/MCF7
hsa-miR-130a-3p	MCM3AP-AS1	22RV1/MCF7
hsa-miR-130b-3p	MCM3AP-AS1	22RV1/MCF7
hsa-miR-3666	MCM3AP-AS1	22RV1/MCF7
hsa-miR-4295	MCM3AP-AS1	22RV1/MCF7
hsa-miR-3163	MCM3AP-AS1	22RV1/MCF7
hsa-miR-3679-5p	MCM3AP-AS1	22RV1/MCF7
hsa-miR-1185-5p	MCM3AP-AS1	22RV1/MCF7
hsa-miR-526b-5p	MCM3AP-AS1	22RV1/MCF7
hsa-miR-3127-5p	MCM3AP-AS1	22RV1
hsa-miR-340-5p	MCM3AP-AS1	22RV1/MCF7
